# Supplementary material for: Identification of a Novel EVC2 Variant in a Family with Non-Syndromic Tooth Agenesis and Its Potential Functional Implications
Source: Genes (Basel). 2025 Oct 30;16(11):1288. doi: 10.3390/genes16111288 (PMC12652662; doi:10.3390/genes16111288)
Supplement: Supplementary file 1 [file genes-16-01288-s001.zip]

Archive with 1 entries (1 files):
- genes-3929346-supplementary.docx
